# Supplementary material for: Betulinic Acid Ameliorates T-2 Toxin-Induced Neuroinflammation by Suppressing Oxidative Stress via Regulating Nrf2/NLRP3 Axis
Source: Vet Sci. 2026 May 24;13(6):509. doi: 10.3390/vetsci13060509 (PMC13308106; doi:10.3390/vetsci13060509)
Supplement: Supplementary file 1 [file vetsci-13-00509-s001.zip]

Archive with 2 entries (2 files):
- Supplementary Tables.pdf
- vetsci-4296838-original-images.pdf
